# Supplementary material for: Fusion with ARRDC1 or CD63: A Strategy to Enhance p53 Loading into Extracellular Vesicles for Tumor Suppression
Source: Biomolecules. 2024 May 16;14(5):591. doi: 10.3390/biom14050591 (PMC11118238; doi:10.3390/biom14050591)
Supplement: Supplementary file 1 [file biomolecules-14-00591-s001.zip]

Archive with 38 entries (29 files):
- Sup_ARP/
- Sup_ARP/sup figure 1.tif
- Sup_ARP/sup figure 2.tif
- Sup_ARP/sup figure 3_R.tif
- Sup_ARP/sup figure 4.tif
- Sup_ARP/~$DPí┐supplemantary_v1.docx
- Sup_ARP/~WRL1483.tmp
- Sup_ARP/í╛CDPí┐supplemantary_v3.docx
- WB_pictures_original/
- WB_pictures_original/293T_CELL/
- WB_pictures_original/293T_CELL/ACTIN-1.tif
- WB_pictures_original/293T_CELL/Details_293T_CELL.pptx
- WB_pictures_original/293T_CELL/P53-1.tif
- WB_pictures_original/293T_EV_MARKERS/
- WB_pictures_original/293T_EV_MARKERS/Calnexin-Administrator 2023-06-07_11h23m33s_Exposure_12.8sec+293-cal-02-m.tif
- WB_pictures_original/293T_EV_MARKERS/CD63_Exposure_34.1sec.tif
- WB_pictures_original/293T_EV_MARKERS/CD9_3_ladder.tif
- WB_pictures_original/293T_EV_MARKERS/TSG101_1.tif
- WB_pictures_original/293T_EV_P53/
- WB_pictures_original/293T_EV_P53/293E-p53_marker+293E-p53_29.3sec.tif
- WB_pictures_original/293T_EV_P53/cd63-05-m+cd63-05.tif
- WB_pictures_original/293T_EV_P53/cd63-05.tif
- WB_pictures_original/H1299+EV_P53/
- WB_pictures_original/H1299+EV_P53/ACTIN-3.tif
- WB_pictures_original/H1299+EV_P53/Details_H1299+E.pptx
- WB_pictures_original/H1299+EV_P53/h12+E-p_19.5sec+h12-E-p-marker-2.tif
- WB_pictures_original/H1299_CELL/
- WB_pictures_original/H1299_CELL/Details_H1299_CELL.pptx
- WB_pictures_original/H1299_CELL/h1299-cell-actin-01+h1299-cell-actin-01-m-01.tif
- WB_pictures_original/H1299_CELL/h1299-cell-p53-m+h1299-cell-p53-01-01.tif
- WB_pictures_original/LAMP1/
- WB_pictures_original/LAMP1/Details_LAMP1.pptx
- WB_pictures_original/LAMP1/GAPDH-01-03-04-M+GAPDH-03-used.tif
- WB_pictures_original/LAMP1/LAMP1-01-M+LAMP1-01-used.tif
- WB_pictures_original/TSG101/
- WB_pictures_original/TSG101/actin-01-m+actin-01-used.tif
- WB_pictures_original/TSG101/Details_TSG101.pptx
- WB_pictures_original/TSG101/tsg-02-01-m+tsg-02-01-used.tif
